# Supplementary material for: C4d Immunoreactivity in Autoimmune and HBV-Induced Hepatitis: Implications for Complement-Mediated Hepatocellular Injury
Source: Pathophysiology. 2025 Jul 1;32(3):30. doi: 10.3390/pathophysiology32030030 (PMC12285942; doi:10.3390/pathophysiology32030030)
Supplement: Supplementary file 1 [file pathophysiology-32-00030-s001.zip]

Archive with 1 entries (1 files):
- pathophysiology-3548139-supplementary.pdf
